# Supplementary material for: Intrinsic features of Zika Virus non-structural proteins NS2A and NS4A in the regulation of viral replication
Source: PLoS Negl Trop Dis. 2022 May 6;16(5):e0010366. doi: 10.1371/journal.pntd.0010366 (PMC9075646; doi:10.1371/journal.pntd.0010366)
Supplement: S1 Table — (XLSX) [file pntd.0010366.s006.xlsx]

## Sheet: Results of ion pairs（multiple）
Peptide	Protein	Replicate	Precursor Mz	Precursor Charge	Product Mz	Product Charge	Fragment Ion	Retention Time	Area
SEHAETWFFDENHPYR	E	PRE1	688.966	3	1077.47	1	y8	24.36	457581696
SEHAETWFFDENHPYR	E	PRE1	688.966	3	930.406	1	y7	24.36	480695776
SEHAETWFFDENHPYR	E	PRE1	688.966	3	815.379	1	y6	24.36	299691744
AWSSGFDWVTDHSGK	E	PRE1	840.376	2	1422.63	1	y13	31.93	895907328
AWSSGFDWVTDHSGK	E	PRE1	840.376	2	1335.6	1	y12	31.93	449831008
AWSSGFDWVTDHSGK	E	PRE1	840.376	2	644.3	1	y6	31.93	1770205184
DGDIGAVALDYPAGTSGSPILDK	E	PRE1	1116.56	2	1305.67	1	y13	40.96	1441516672
DGDIGAVALDYPAGTSGSPILDK	E	PRE1	1116.56	2	1142.61	1	y12	40.96	5003493888
DGDIGAVALDYPAGTSGSPILDK	E	PRE1	1116.56	2	585.361	1	y5	40.96	2678963456
VEITPNSPR	NS1	PRE1	506.775	2	784.431	1	y7	10.03	1267481856
VEITPNSPR	NS1	PRE1	506.775	2	671.347	1	y6	10.03	1028684416
VEITPNSPR	NS1	PRE1	506.775	2	570.299	1	y5	10.03	2618425856
HQDELIGR	NS1	PRE1	484.251	2	830.437	1	y7	7.9	829139840
HQDELIGR	NS1	PRE1	484.251	2	702.378	1	y6	7.9	1022637504
HQDELIGR	NS1	PRE1	484.251	2	587.351	1	y5	7.9	605377216
LITANPVITESTENSK	NS1	PRE1	858.954	2	1204.61	1	y11	22.16	8309295104
LITANPVITESTENSK	NS1	PRE1	858.954	2	1008.48	1	y9	22.16	3273705216
LITANPVITESTENSK	NS1	PRE1	858.954	2	895.4	1	y8	22.16	4296272384
QLTVLDLHPGAGK	NS1	PRE1	674.883	2	1107.62	1	y11	23.48	291099424
QLTVLDLHPGAGK	NS1	PRE1	674.883	2	907.5	1	y9	23.48	397536672
QLTVLDLHPGAGK	NS1	PRE1	674.883	2	429.246	1	y5	23.38	2136221056
AGDITWEK	NS2A	PRE1	460.23	2	676.366	1	y5	12.32	215055904
AGDITWEK	NS2A	PRE1	460.23	2	563.282	1	y4	12.32	664323200
AGDITWEK	NS2A	PRE1	460.23	2	462.235	1	y3	12.32	395307040
VLPEIVR	NS2A	PRE1	413.263	2	613.367	1	y5	19.5	1540957952
VLPEIVR	NS2A	PRE1	413.263	2	516.314	1	y4	19.5	1072870272
VLPEIVR	NS2A	PRE1	413.263	2	387.271	1	y3	19.5	1160680192
VIDLGCGR	NS2B	PRE1	445.232	2	677.304	1	y6	12.61	1446605696
VIDLGCGR	NS2B	PRE1	445.232	2	562.277	1	y5	12.61	867221120
VIDLGCGR	NS2B	PRE1	445.232	2	449.193	1	y4	12.61	666017536
PSTGWDNWEEVPFCSHHFNK	NS2B	PRE1	825.359	3	1173.53	1	y9	32.5	103625816
PSTGWDNWEEVPFCSHHFNK	NS2B	PRE1	825.359	3	929.405	1	y7	32.5	16812424
PSTGWDNWEEVPFCSHHFNK	NS2B	PRE1	825.359	3	769.374	1	y6	32.5	10667748
VIEEWCCR	NS3	PRE1	576.252	2	939.345	1	y6	14.75	2973679872
VIEEWCCR	NS3	PRE1	576.252	2	810.302	1	y5	14.75	1168971392
VIEEWCCR	NS3	PRE1	576.252	2	681.26	1	y4	14.75	1424657280
AEATLGGFGSLGLDCEPR	NS3	PRE2	925.441	2	1364.63	1	y13	38.26	5493921280
AEATLGGFGSLGLDCEPR	NS3	PRE2	925.441	2	1103.51	1	y10	38.26	4683432448
AEATLGGFGSLGLDCEPR	NS3	PRE2	925.441	2	846.377	1	y7	38.26	4218895872
SGALWDVPAPK	NS3	PRE2	570.806	2	812.43	1	y7	28.28	4323159040
SGALWDVPAPK	NS3	PRE2	570.806	2	626.351	1	y6	28.28	3271399936
SGALWDVPAPK	NS3	PRE2	570.806	2	511.324	1	y5	28.28	3203210752
ENSGGGVEGLGLQR	NS3	PRE2	686.844	2	928.521	1	y9	16.98	1516251648
ENSGGGVEGLGLQR	NS3	PRE2	686.844	2	772.431	1	y7	16.98	5299329024
ENSGGGVEGLGLQR	NS3	PRE2	686.844	2	643.389	1	y6	16.98	4916605952
YEEDVNLGSGTR	NS3	PRE2	670.31	2	1047.51	1	y10	13.22	1343588352
YEEDVNLGSGTR	NS3	PRE2	670.31	2	704.369	1	y7	13.22	1788073088
YEEDVNLGSGTR	NS3	PRE2	670.31	2	477.242	1	y5	13.22	2536916224
GGGTGETLGEK	NS4B	PRE2	503.246	2	834.42	1	y8	6.84	53685488
GGGTGETLGEK	NS4B	PRE2	503.246	2	733.373	1	y7	6.84	499122752
GGGTGETLGEK	NS4B	PRE2	503.246	2	676.351	1	y6	6.84	125045024
TNNSFVVDGDTLK	NS5	PRE2	705.349	2	846.457	1	y8	21.91	70547984
TNNSFVVDGDTLK	NS5	PRE2	705.349	2	747.388	1	y7	21.91	84348896
TNNSFVVDGDTLK	NS5	PRE2	705.349	2	533.293	1	y5	21.91	71686424
NGSYVSAITQGR	NS5	PRE2	626.818	2	831.468	1	y8	24.21	1887312640
NGSYVSAITQGR	NS5	PRE2	626.818	2	732.4	1	y7	24.21	4963547648
NGSYVSAITQGR	NS5	PRE2	626.818	2	645.368	1	y6	24.21	1196355584
SVSTTSQLLLGR	NS5	PRE2	421.242	3	887.531	1	y8	24.87	11142221
SVSTTSQLLLGR	NS5	PRE2	421.242	3	786.483	1	y7	24.79	13724174
SVSTTSQLLLGR	NS5	PRE2	421.242	3	699.451	1	y6	24.87	11133934
EDLWCGSLIGHR	NS5	PRE2	721.846	2	1085.53	1	y9	28.31	257765040
EDLWCGSLIGHR	NS5	PRE2	721.846	2	899.452	1	y8	28.31	905930432
EDLWCGSLIGHR	NS5	PRE2	721.846	2	739.421	1	y7	28.31	755335744
NIQTLPGIFK	NS5	PRE2	565.832	2	903.53	1	y8	33.83	912597056
NIQTLPGIFK	NS5	PRE2	565.832	2	775.471	1	y7	33.75	1054521088
NIQTLPGIFK	NS5	PRE2	565.832	2	674.424	1	y6	33.83	649076736
